# Supplementary material for: Task and Resting-State Functional Connectivity Predict Driving Violations
Source: Brain Sci. 2023 Aug 24;13(9):1236. doi: 10.3390/brainsci13091236 (PMC10526865; doi:10.3390/brainsci13091236)
Supplement: Supplementary file 1 [file brainsci-13-01236-s001.zip]

Archive with 1 entries (1 files):
- brainsci-2551615-supplementary.pdf
